# Supplementary material for: Copeptin Release in Arterial Hypotension and Its Association with Severity of Disease in Critically Ill Children
Source: Children (Basel). 2022 May 28;9(6):794. doi: 10.3390/children9060794 (PMC9222164; doi:10.3390/children9060794)
Supplement: Supplementary file 1 [file children-09-00794-s001.zip]

Archive with 1 entries (1 files):
- children-1731496-supplementary.pdf
